# Supplementary material for: Glutathione Peroxidase from Talaromyces marneffei Interacts with Host Cytoskeletal Proteins: Insights from Yeast Two-Hybrid and Molecular Dynamics Simulations
Source: Int J Mol Sci. 2026 May 11;27(10):4259. doi: 10.3390/ijms27104259 (PMC13207274; doi:10.3390/ijms27104259)
Supplement: Supplementary file 1 [file ijms-27-04259-s001.zip]

Archive with 5 entries (4 files):
- ijms-4249107-supplementary/
- ijms-4249107-supplementary/Supplemental Data S1.pdf
- ijms-4249107-supplementary/Supplemental Data S2.pdf
- ijms-4249107-supplementary/Supplemental Figures.pdf
- ijms-4249107-supplementary/Supplemental Tables.pdf
